# Supplementary material for: 4-Hydroxy-2-nonenal causes nuclear accumulation of p62 by inhibiting Xpo1 and promoting the proteolytic pathway in the nucleus
Source: PLoS One. 2025 Feb 3;20(2):e0316558. doi: 10.1371/journal.pone.0316558 (PMC11790078; doi:10.1371/journal.pone.0316558)
Supplement: S1 Raw data — (XLSX) [file pone.0316558.s002.xlsx]

## Sheet: Figure  1C
C/N ratio	control	1 µM	5 µM	10 µM	20 µM
	1.86092	2.53435	1.52705	1.95019	0.452825
	1.83556	2.32736	2.23495	1.37698	0.440726
	2.80944	2.2662	2.5801	2.40134	0.584078
	1.93459	2.09324	1.76199	2.30384	0.592244
	2.19043	2.29079	1.86686	1.67198	0.725865
	1.88157	3.54947	2.59323	1.23398	0.343724
	2.44594	2.32791	1.92879	1.91032	0.729026
	2.20447	3.07641	1.77514	1.69345	0.297521
	2.20292	2.02594	2.00929	2.4963	0.594209
	2.02891	2.45293	2.40461	2.79556	0.318064
	2.85074	2.07138	1.96436	1.20092	0.391005
	3.82131	2.35036	2.21229	1.08877	0.372699
	2.84492	2.81136	1.86211	1.14509	0.362637
	2.64654	2.11851	2.13376	1.13988	0.39336
	2.0099	2.34354	1.68904	1.13336	0.599611
	2.31837	2.90267	2.10875	1.32956	0.491733
	2.02314	2.95746	2.8348	1.29972	0.216274
	2.77948	2.41358	2.49249	1.28911	0.438879
	2.99038	2.07358	2.05854	1.52976	0.589712
	2.37013	2.88291	2.1409	1.20733	0.192768
	2.17104	2.54252	2.78433	1.73869	0.393934
	2.14284	2.4108	2.52564	1.37775	0.479902
	2.78459	2.32361	2.18746	1.84782	0.300419
	2.31027	2.42098	2.35535	1.50964	0.235131
	1.90431	2.66551	2.82765	1.17846	0.247496
	2.20813	2.26487	2.13338	1.61398	0.397704
	2.01035	2.25668	2.42258	1.65411	0.242006
	2.29624	2.47363	2.21927	1.34931	0.575431
	2.7843	2.46888	2.18022	1.50998	0.285108
	2.48209	2.54923	2.54049	1.95694	0.292345
	2.61302	3.51462	2.87366	1.39088	0.515724
	2.11452	2.41697	2.89619	1.63855	0.22556
	2.59069	2.70295	2.41836	1.49638	0.273379
	2.32954	2.718	2.74771	1.50331	0.568015
	2.38441	2.57021	2.07853	1.37842	0.276655
	2.34303	3.04401	2.99127	1.56585	0.54692
	3.00452	2.00512	2.34203	1.56488	0.579765
	2.70385	3.52067	2.32378	1.64255	0.347739
	2.14114	2.37169	3.0049	1.89881	0.210427
	2.52033	2.03871	2.57342	1.45425	0.363869
	2.52459	2.11163	3.03652	2.11774	0.306737
	2.29947	2.21361	3.64743	2.16287	0.461622
	2.80321	2.76132	4.24803	1.43451	0.41282
	2.40739	2.20462	4.80551	1.89065	0.405802
	2.51144	2.68566	3.40226	1.51405	0.615096
	2.207	3.04081	3.48865	1.62136	0.23384
	2.36326	2.57253	2.74894	1.34221	0.4247
	2.67251	2.72325	3.53093	1.83572	0.573368
	3.35362	2.7277	2.55212	1.48176	0.354707
	2.45783	2.01227	2.82906	1.54718	0.513506
Average	2.42978	2.52406	2.53789	1.60832	0.415734
	2.42978	2.42978

## Sheet: Figure 1D
C/N ratio	control	15 min	30 min	1 h	3 h
	3.34094	1.81354	2.49681	0.858304	1.202
	2.67671	1.14334	1.04464	0.659954	0.512806
	4.05185	1.67859	0.724556	0.583073	1.06273
	3.01841	1.78725	1.30823	0.660946	0.82937
	3.78681	1.31333	0.816142	0.761756	1.15577
	5.06766	1.22958	1.07961	0.421852	1.37517
	3.39941	1.30288	1.19671	1.01851	0.768932
	3.1021	1.04337	1.24478	0.819038	1.2598
	3.70742	1.15463	1.11048	0.727682	0.767702
	3.02148	1.56281	1.77705	0.549481	0.917696
	3.84508	1.1647	1.37088	0.475116	0.723856
	2.68178	0.961619	1.08093	0.48661	0.495512
	2.96843	1.81063	1.41823	0.409497	0.677451
	2.32725	1.7658	1.31434	0.580448	0.76363
	1.94451	1.09956	1.10827	0.684245	0.706421
	3.0209	1.6855	1.35414	0.435079	1.16039
	4.02703	1.27577	1.37773	0.589785	0.962289
	2.17202	2.24028	1.45868	0.35122	0.745734
	4.46105	1.14072	1.11941	0.441373	0.624503
	3.9471	1.62592	1.01506	0.60855	1.11198
	1.7823	1.17722	1.00866	0.482169	0.501446
	2.80946	1.8311	1.36654	0.0744435	0.913045
	1.57997	1.51089	1.39164	-0.520396	0.962778
	2.48508	1.05675	0.919042	-0.233621	1.46302
	2.83587	2.15071	1.6477	0.692579	0.531679
	1.81036	1.3704	1.46416	0.549773	0.977333
	2.71583	1.90003	1.89369	0.438728	0.756775
	3.0894	2.2484	1.81655	0.713367	0.713569
	3.08467	2.9138	0.6657	0.670657	1.02702
	2.7113	1.96848	1.07238	0.383416	0.777531
	2.10698	1.69283	1.58795	0.571242	0.996862
	2.88093	1.09281	1.35975	0.561599	0.732388
	2.41619	1.25415	1.13077	0.626794	0.759041
	1.76936	1.61638	2.178	0.710243	1.25969
	3.51543	1.17998	1.47644	0.664147	0.839221
	3.95103	1.53915	1.38616	0.403302	0.59662
	3.41095	1.88371	0.838676	0.910258	0.624351
	1.64033	1.33501	1.04079	0.535288	0.82599
	2.48095	0.824915	0.58452	0.482578	0.494272
	3.29937	0.894425	1.48596	0.717878	0.566642
	2.14242	1.97748	0.977088	0.328091	0.788647
	2.03961	1.76287	1.23407	0.474292	0.703648
	3.46084	1.59675	1.01556	0.544245	0.812491
	1.76983	1.18728	0.717309	0.739004	1.3703
	3.24617	1.05628	0.943321	0.731331	0.804754
	2.88736	2.18873	0.852426	0.713448	0.5785
	3.75847	1.56998	0.978185	0.494875	0.501659
	2.36015	1.36202	1.35981	0.670028	0.422385
	3.31029	1.37292	0.855446	0.379967	0.827735
	3.46887	1.74034	1.50817	0.789725	0.859997
	2.03761	1.85858	0.933901	0.491281	0.520048
	2.11652	1.1414	0.999194	0.538105	0.841554
	3.47028	1.18648	1.17463	0.63775	0.728135
	2.04797	1.45046	1.53967	0.917613	0.746584
	2.15067	1.5685	1.46124	0.578148	0.599838
	2.24093	1.01888	1.02224	0.546303	0.699383
	2.99303	1.15286	1.46715	0.509496	1.01148
	2.40699	1.47618	1.04719	0.256502	0.755978
	3.3875	1.1799	1.10928	0.362644	0.5785
	2.97942	1.28646	1.51072	0.496634	0.933539
	2.1875	1.00849	1.16498	0.552865	0.557085
	2.08011	1.45192	1.07255	0.718535	0.46113
	2.24512	1.84392	1.62594	0.595105	0.527753
	3.03986	1.56517	1.35352	0.791617	0.915001
	2.64853	1.21638	1.12427	0.460129	0.831242
	3.28232	1.48654	1.2392	0.681678	0.463265
	2.35154	1.06452	1.16813	0.584966	0.497992
	3.19353	1.84002	1.09087	0.617417	0.561227
	2.08469	2.34873	1.03336	0.654825	0.452395
	2.21212	1.03468	1.11831	0.994666	0.680262
	2.08717	0.909491	1.79074	1.18513	0.640154
	2.59158	1.28083	1.75623	0.196824	1.00635
	1.93259	1.00325	1.62908	0.327489	0.91526
	2.32362	2.92065	1.29786	0.432036	0.698345
	4.45808	2.15341	1.32038	0.35555	0.834011
	2.00657	3.37092	1.09971	0.24277	0.677061
	1.86192	2.50975	1.60864	0.910481	0.54121
	2.75693	1.62347	1.69172	0.385488	0.697801
	3.10929	1.63839	1.12185	0.652884	0.607511
	2.16655	1.85383	1.63452	0.673417	0.870136
	3.37441	2.18778	1.08296	0.42173	0.643422
	1.94942	1.03667	1.46568	0.86528	0.512587
	1.5305	1.77913	0.951828	0.525835	0.69718
	1.89496	1.59344	1.16044	0.983051	0.56328
	3.1529	2.01062	1.05646	0.935968	0.716145
	3.36152	1.54543	0.944613	0.778534	0.707434
	2.87512	2.44328	1.19685	0.57523	0.779334
	1.96276	1.51201	1.50492	0.994662	0.839742
	1.83066	1.49196	1.35503	0.789231	0.793452
	2.68479	1.62005	1.47526	0.769883	0.707731
	3.62057	1.75445	1.25785	0.727922	0.966202
	2.57422	1.5884	1.03731	0.650059	0.67255
	2.88435	1.28236	0.890209	0.86864	1.28243
	1.78646	0.920392	0.967685	0.635492	0.715277
	2.16352	0.808844	1.64219	0.717569	0.945067
	2.61621	1.26133	1.28744	0.913475	0.857591
	1.44512	2.742	1.05349	0.585155	0.696464
	2.63536	1.46072	1.07945	0.995025	0.766139
	3.07331	2.47161	1.22482	0.746031	0.621671
	2.50091	1.47213	1.57754	0.907202	0.896005
	2.7653	0.835238	1.45614	0.497855	0.462346
	1.63666	1.88155	1.24251	0.380677	0.791744
	3.10154	1.78374	0.768377	0.506199	0.761469
	2.13361	1.64796	1.11423	0.673461	0.688276
	2.37816	2.18629	1.5342	0.6113	0.78392
Average	2.72162	1.56969	1.25436	0.598341	0.776484

## Sheet: Figure 4B
Experiment 1
	EGFP	Lamin A/C	EGFP/Lamin	relative intensity to control
WT -	17830	18583	0.959479	1
WT +	14242	17590	0.809665	0.843859
KO -	26767	25618	1.04485	1
KO +	34103	27802	1.22664	1.17398
Experiment 2
	EGFP	Lamin	EGFP/Lamin
WT -	7000	14753	0.47448	1
WT +	8143	20165	0.403818	0.851076
KO -	14972	13747	1.08911	0.999394
KO +	19392	7457	2.60051	2.38629
Experiment 3
	EGFP	Lamin	EGFP/Lamin
WT -	27310	25951	1.05237	1
WT +	24396	31917	0.764358	0.726322
KO -	6149	34221	0.179685	1
KO +	4532	27233	0.166416	0.926153
